# Supplementary material for: Fumagillin Attenuates Spinal Angiogenesis, Neuroinflammation, and Pain in Neuropathic Rats after Chronic Constriction Injury
Source: Biomedicines. 2021 Sep 10;9(9):1187. doi: 10.3390/biomedicines9091187 (PMC8470034; doi:10.3390/biomedicines9091187)
Supplement: Supplementary file 1 [file biomedicines-09-01187-s001.zip]

Archive with 1 entries (1 files):
- biomedicines-1340959-Supplementary material.pdf
